# Supplementary material for: Partial Hepatectomy Promotes the Development of KRASG12V-Induced Hepatocellular Carcinoma in Zebrafish
Source: Cancers (Basel). 2024 May 8;16(10):1793. doi: 10.3390/cancers16101793 (PMC11119731; doi:10.3390/cancers16101793)
Supplement: Supplementary file 1 [file cancers-16-01793-s001.zip]

Archive with 1 entries (1 files):
- cancers-2960391-supplementary.pdf
